# Supplementary material for: Informatic application to characterise and identify small mammal species: Arvicolinae (Cricetidae, Rodentia, Mammalia)
Source: Ecol Evol. 2024 Sep 18;14(9):e70064. doi: 10.1002/ece3.70064 (PMC11410883; doi:10.1002/ece3.70064)
Supplement: Supplementary file 1 — Appendix S1. [file ECE3-14-e70064-s003.xlsx]

## Sheet: S.1
	Appendix 1. Origin of the images of the data base.
		Iberomys cabrerae	Microtus arvalis	Microtus agrestis	Chionomys nivalis	Alexandromys oeconomus	Stenocranius gregalis	Terricola pyrenaicus	Terricola lusitanicus	Terricola duodecimcostatus	Allophaiomys
Site	Reference
Baume Bonne (France)	Abbassi & Brunete-Lecomte (2018)									15
Mula basin (Murcia, Spain)	Agusti et al. (1990)									1
El Mirador cave (Burgos, Spain)	Bañuls et al. (2013)							1
Tunel Wielki Cave (Kraków-Częstochowa Upland, Polan)	Berto et al. (2021)					3
Baranica Cave (Serbia)	Bogicevic et al. (2012)						3
Baume Moula-Guercy (Ardèche)	Brunete-Lecomte (1995)							4		3
La Cova de Les Cendres (Alicante, Spain)	Calatayud. (2009)	2								1
England	Chaline (1972)						6
La Fage (France)	Chaline (1972)						3
Cueva del Mirón (Cantabria, Spain)	Cuenca-Bescós et al. (2008)		1	1	1	2			1
Cueva del Mirón (Cantabria, Spain)	Cuenca-Bescós & García Pimienta. (2012)								3
Gornovo (Southern Ural Foreland, Russia)	Danukalova et al. (2016)					4	4
Soucy (Yonne, France)	Escudé et al. (2013)							1		1
Cueva de Las Caldas (Oviedo, Asturias, Spain)	Laplana et al. (2006)				1	2	1		2
Buena Pinta Cave (Pinilla del Valle, Madrid, Spain)	Laplana et al. (2016)				8
Pinilla del Valle (Madrid, España)	Laplana (2017)	12				3
Abric Romani (Capellades, Spain)	López-García (2008)							2
Teixoneres Cave (Cataluña, Spain)	Luzi et al. (2016)		4	6
Tarko rock-selter (Carpathian Basin, Hungary)	Luzi et al. (2019)		5	3
Arbred cave ( Cataluña, Spain)	Luzi (2018)		5
Colomera (Granada, Spain)			3
Grotta del Sambuco ( Pianizzoli , Italy)			2	2
Vindija cave (Croatia)			2
Mujina cave (Croatia)			2
Paglicci cave (Apulia, Italy)			2
Marlera (Istria, Italy)			2
Trinchera Dolina (Burgos, Spain)				1
Grotte de la Carrière (France)				1
Eirós (Lugo, Spain)				2
Trinchera Galería-Zarpazos (Burgos, Spain)				3
Tarko rock-selter (Carpathian Basin, Hungary)				1
Vértesszőlős (Hungary)				1
Abrigo de la Quebrada (Valencia, Spain)	Marco et al. (2019)	1
Jazy Biele (Poland)	Nadachowski (1991)					6
National Pare Aiques Torta, Pircnccs (Cataluña, Spain)					1
Barcelonette (France)					1
Larra (Navarra, Spain)					1
Chanac (France)					1
Mansgunteralpe (Austria)					1
La Moleta (Canfranc, Spain)					1
Espinosa de los Monteros (Cantabria, Spain)					2
Volayerbachtal (Austria)					1
Ramales de la Victoria (Cantabria, Spain)					1
Retezat (Carpathians, Romania)					1
Santis (Appenzell, Switzerland)					1
Aussois (France)					1
Pirin (Bulgaria)					1
Tauplitzalm (Austria)					1
Furka Pass (Switzerland)					1
Tatra Monts					3
grotte Mica (France)	Paunesco (2014)						6
Savyntsi (Ukraine)	Popova (2015)					1
Bois Roche (Charente, France)	Sesé and Villa (2008)						27
Cueva de Cobrante (Cantabria, Spain)	Sesé (2009)				3	4			1
Cova Fosca (Castellón, Spain)	Sesé (2011)	1								1
Valdocarros y HAT (Madrid, Spain)	Sesé et al. (2011a)	2
Yacimiento de PRERESA (Madrid, Spain)	Sesé et al. (2011b)	2
Cueva de Amutxate (Aralar, Navarra, Spain)	Sesé (2014)								1
Cuesta de la Bajada (Teruel, Spain)	Sesé et al. (2016)									1
Cueva de El Castillo (Cantabria, Spain)	Sesé (2017)								2
Cueva de El Sidrón (Asturias, Spain)	Sesé et al. (2018)				1	1			1
Cova de les Cendres (Alicante, Spain)	Tormo (2010)	2								1
This work
Fossils:
Sima del Elefante (Burgos, Spain)	This work										50
Cueva del Mirón (Cantabria, Spain)	This work		3					1
Modern samples:
Population
Sweden	Muséum national d'Histoire naturelle (Paris, France)					11
Finland	Muséum national d'Histoire naturelle (Paris, France)					5
Hautes-Pyrénées (France)	Muséum national d'Histoire naturelle (Paris, France)							8
Le Claux (Cantal)	Muséum national d'Histoire naturelle (Paris, France)				1			1
Pancas (Lisboa, Portugal)	Muséum national d'Histoire naturelle (Paris, France)								1
Ancares (Lugo, Spain)	Estacion Biologica de Doñana (Sevilla, Spain)								12
Cáceres province (Spain)	Estacion Biologica de Doñana (Sevilla, Spain)								8
San Felices de Rudrón (Burgos, Spain)	Estacion Biologica de Doñana (Sevilla, Spain)								8
Granada (Spain)	Estacion Biologica de Doñana (Sevilla, Spain)									4
Un castillo (Huesca, Spain)	Universidad de Zaragoza	28		13						10
Burgos (Spain)	Universidad de Zaragoza		8
Ruesta (Huesca, Spain)	Universidad de Zaragoza			13
Ricla (Zaragoza, Spain)	Universidad de Zaragoza	1		3					2
Los Rosales (Zaragoza, Spain)	Universidad de Zaragoza		10							1
Gabasa (Huesca, Spain)	Universidad de Zaragoza		2
Ermita de San Juan (Huesca, Spain)	Universidad de Zaragoza				3
Basaran (Huesca, Spain)	Universidad de Zaragoza				13
Belver de Cinca (Huesca, Spain)	Universidad de Zaragoza									7
Monte Plano (Navarra, Spain)	Universidad de Zaragoza									4
Les Galeries (France)	Universidad de Zaragoza							9
Albero (Jaca, Spain)	Universidad de Zaragoza	1
Total		52	51	50	50	42	50	27	42	50	50
References
Abbassi, M., & Brunet‐Lecomte, P. (1997). Terricola Fatio 1867 (Arvicolidae, Rodentia) de cinq séquences du Sud-Est de la France et de Ligurie[Terricola fatio 1867 (Arvicolidae, Rodentia) from five sequences of the South East of France and Liguria]. Quaternaire, 8(1), 3-12. https://doi.org/10.3406/quate.1997.1553
Agustí, J., Freudenthal, M., Lacomba, J. I., Martín-Suárez, E., & Nägeli, C. (1990). Primeros micromamíferos del Pleistoceno superior de la cuenca de Mula (Murcia, España). Revista de la Sociedad Geológica de España, 3(3-4), 289-293.
Bañuls‐Cardona, S., López‐García, J. M., & Vergès, J. M. (2013). Palaeoenvironmental and Palaeoclimatic Approach of the Middle Bronze Age (Level MIR 4) from El Mirador Cave (Sierra de Atapuerca, Burgos, Spain). Quaternaire, vol. 24/2, 217-223. https://doi.org/10.4000/quaternaire.6627
Berto, C., Nadachowski, A., Pereswiet-Soltan, A., Lemanik, A., & Kot, M. (2021). The middle pleistocene small mammals from the lower layers of Tunel Wielki Cave (Kraków-Częstochowa Upland): an early Toringian assemblage in Poland. Quaternary International, 577, 52-70. https://doi.org/10.1016/j.quaint.2020.10.023
Bogićević, K., Nenadić, D., & Mihailović, D. (2012). Late Pleistocene voles (Arvicolinae, rodentia) from the Baranica Cave (Serbia). Geologica Carpathica, 63(1), 83-94. https://doi.org/10.2478/v10096-012-0006-6
Brunete-Lecomte, P., Desclaux, E., & Defleur, A. (1995). Les campagnols souterrains (Rodentia, Arvicolidae) du Pléistocène moyen et supérieur de la Baume Moula-Guercy (Ardèche). Bulletin du Musée d'anthropologie préhistorique de Monaco, (38), 9-15.
Calatayud, P. M. G. (2009). Descripción y biometría de las especies de microfauna. In La Cova de Les Cendres:(Moraira-Teulada, Alicante) (pp. 280-297). Museo Arqueológico de Alicante-MARQ.
Chaline, J. (1972). Les rongeurs du Pleistocène moyen et supèrieur de France. Cahiers de Paléontologie CNRS, 1-410.
Cuenco-Bescós, G., Straus, L. G., González-Morales, M. R., & García-Pimienta, J. C. (2008). Paleoclima y paisaje del final del cuaternario en Cantabria: Los Pequeños mamíferos de la cueva del Mirón (Ramales de la Victoria). Spanish Journal of Palaeontology, 23(1), 91-126.
Cuenca-Bescós, G., & Garcia Pimienta, J.C. (2012). Holocene biostratigraphy and climatic change in Cantabria. The micromammalian faunas of El Mirón cave. El Mirón Cave, Cantabrian Spain and Its Holocene Archaeological Record. University of New Mexico Press, Alburquerque, 205-242.
Danukalova, G., Kurmanov, R., Yakovlev, A., Osipova, E., Zinovyev, E., & Арсланов, Х. А. (2016). Palaeoenvironment of the Middle and Upper Neopleistocene at the Gornovo Upper Palaeolithic site (Southern Ural Foreland, Russia). Quaternary International, 420, 24-46. https://doi.org/10.1016/j.quaint.2015.08.049
Escudé, É., Renvoisé, É., Lhomme, V., & Montuire, S. (2013). Why all vole Molars (Arvicolinae, rodentia) are informative to be considered as proxy for quaternary paleoenvironmental reconstructions. Journal of Archaeological Science, 40(1), 11-23. https://doi.org/10.1016/j.jas.2012.03.003
Laplana, C., Sevilla, P., López Martínez, N., & Corchón Rodríguez, S. (2006). Primeros datos sobre los micromamíferos (Roedores, Insectivoros, Quirópteros y Lagomorfos) del Solutrense (Pleistoceno Superior final) de la Cueva de Las Caldas (Oviedo, Asturias).
Laplana, C., Sevilla, P., Blain, H., Del Carmen Arriaza, M., Arsuaga, J. L., Pérez‐González, A., & Baquedano, E. (2016). Cold-climate rodent indicators for the Late Pleistocene of Central Iberia: new data from the Buena Pinta Cave (Pinilla del Valle, Madrid region, Spain). Comptes Rendus Palevol, 15(6), 696-706. https://doi.org/10.1016/j.crpv.2015.05.010
Laplana, C. (2017). Aportaciones de los yacimientos de Pinilla del Valle (Comunidad de Madrid, España) al conocimiento de la biogeografía de los micromamíferos durante el Pleistoceno Superior en la Península Ibérica. https://eprints.ucm.es/49304/1/T40236.pdf
López García, J. M. (2008). Evolución de la diversidad taxonómica de los micromamíferos en la península ibérica y cambios paleoambientales durante el Pleistoceno Superior. Doctoral Thesis. Universitat Rovira i Virgili.
Luzi, E., López‐García, J. M., Blasco, R., Rivals, F., & Rosell, J. (2016). Variations in Microtus arvalis and Microtus agrestis (Arvicolinae, rodentia) dental morphologies in an archaeological context: the case of Teixoneres Cave (Late Pleistocene, North-Eastern Iberia). Journal of Mammalian Evolution, 24(4), 495-503. https://doi.org/10.1007/s10914-016-9355-8
Luzi, E., Pazonyi, P., & López‐García, J. M. (2019). The influence of climate on morphometric traits of fossil populations of Microtus arvalis and M . Agrestis from the Carpathian Basin, northern Hungary. Lethaia, 52(1), 123-132. https://doi.org/10.1111/let.12294
Luzi, E. (2018). Morphological and morphometric variations in Middle and Late Pleistocene Microtus arvalis and Microtus agrestis populations: chronological insight, evolutionary trends and palaeoclimatic and palaeoenviromental inferences. Tesis Doctoral, Universitat Rovira i Virgili, 138p.
Marco, Y. C., Calatayud, P. M. G., Eixea, A., Varea, C. M. M., Tormo, C., Badal, E., Zilhão, J., & Bonilla, V. V. (2019). Climate, environment and human behaviour in the Middle Palaeolithic of Abrigo de la Quebrada (Valencia, Spain): the evidence from charred plant and micromammal remains. Quaternary Science Reviews, 217, 152-168. https://doi.org/10.1016/j.quascirev.2018.11.032
Nadachowski, A. (1991). Systematics, geographic variation, and evolution of snow voles ( chionomys ) based on dental characters. Acta Theriologica, 36, 1-45. https://doi.org/10.4098/at.arch.91-1
Paunesco, A. C. (2014). Les rongeurs et les insectivores wurmiens (Rodentia et Soricomorpha, Mammalia) de la grotte «Mica». Bulletin du Musée d'anthropologie préhistorique de Monaco, 54, 91.
Popova, L. (2015). Small mammal fauna as an evidence of environmental dynamics in the Holocene of Ukrainian area. Quaternary International, 357, 82-92. https://doi.org/10.1016/j.quaint.2014.08.044
Sesé, C., & Villa, P. (2008). Micromammals (rodents and insectivores) from the early Late Pleistocene cave site of Bois Roche (Charente, France): Systematics and paleoclimatology. Geobios, 41(3), 399-414. https://doi.org/10.1016/j.geobios.2007.10.005
Sesé, C. (2009): Los micromamíferos (Rodentia, Insectivora y Lagomorpha) del yacimiento del Pleistoceno Superior de la cueva de Cobrante. En: Rasines del Río, P. (Dir.): Arqueología en la Cueva de Cobrante (Cantabria, España). Sautuola, XV: 85-100.
Sesé, C. (2011). Micromamíferos (Erinaceomorfos y roedores) del final del Pleistoceno superior y primera parte del Holoceno de Cova Fosca (Alto Maestrazgo, Castellón): reconstrucción paleoambiental del entorno del yacimiento. Archaeofauna, 20, 119-137. https://doi.org/10.15366/archaeofauna2011.20.007
Sesé, C., Panera, J., Rubio‐Jara, S., & Pérez‐González, A. (2011a). Micromamíferos del Pleistoceno Medio y Pleistoceno Superior en el Valle del Jarama: yacimientos de Valdocarros y HAT (Madrid, España). Estudios Geologicos-madrid, 67(1), 131. https://doi.org/10.3989/egeol.40290.127
Sesé, C., Rubio‐Jara, S., Panera, J., & Pérez‐González, A. (2011b). Micromamíferos del Pleistoceno Superior del Yacimiento de PRERESA en el Valle del Manzanares y su contribución a la reconstrucción paleoambiental de la cuenca de Madrid durante el Pleistoceno. Estudios Geologicos-madrid, 67(2), 471. https://doi.org/10.3989/egeol.40516.203
Sesé, C. (2014): Los micromamíferos (insectívoros, quirópteros, roedores y lagomorfos) del yacimiento del Pleistoceno Superior de la Cueva de Amutxate (Aralar, Navarra, Norte de España): sistemática y paleoclimatología. En: Torres, T. (ed.): La historia del Oso de las Cavernas: vida y muerte de un animal desaparecido. Nuevas aportaciones de la excavación de la cueva de Amutxate (Aralar, Navarra):…
Sesé, C., Soto, E. A., Santoja, M., González, A. P., & Rodrigo, M. D. (2016). Los micromamíferos (Lagomorpha, Eulipotyphla y Rodentia) del yacimiento del Pleistoceno Medio de Cuesta de la Bajada (Teruel, España): estudio sistemático y consideraciones paleoambientales. Estudios Geologicos-madrid, 72(2), 057. https://doi.org/10.3989/egeol.42424.405
Sesé, C. (2017). Los micromamíferos (Eulipotyphla, Chiroptera, Rodentia y Lagomorpha) del yacimiento del Pleistoceno Superior de la Cueva de El Castillo (Cantabria, España). Estudios Geologicos-madrid, 73(2), 072. https://doi.org/10.3989/egeol.42936.471
Sesé, C., De La Rasilla Vives, M., & Matías, E. D. (2018). Los micromamíferos (Eulipotyphla, Chiroptera, Rodentia y Lagomorpha) del yacimiento del Pleistoceno Superior de la cueva de El Sidrón (Asturias). Estudios Geologicos-madrid, 74(1), 076. https://doi.org/10.3989/egeol.43122.481
Tormo Cuñat, C. (2010). Los roedores e insectívoros de los niveles gravetienses de la Cova de les Cendres (Teulada-Moraria, Alicante). Implicaciones paleoclimáticas. Archivo de Prehistoria Levantina, 28.
