# Supplementary material for: Informatic application to characterise and identify small mammal species: Arvicolinae (Cricetidae, Rodentia, Mammalia)
Source: Ecol Evol. 2024 Sep 18;14(9):e70064. doi: 10.1002/ece3.70064 (PMC11410883; doi:10.1002/ece3.70064)
Supplement: Supplementary file 2 — Appendix S2. [file ECE3-14-e70064-s002.xlsx]

## Sheet:  S.2
Appendix S2. Differences between the manual and the program measurement on all the images of "esquemas" and "recortes" of the data base
"Esquemas"		Program measuers										Manual measures										Difference (Program-Manual)
Species	Origin of the images	L	W	e	d	b	c	a	La	Li		L	W	e	d	b	c	a	La	Li		L	W	e	d	b	c	a	La	Li
Iberomys cabrerae	Laplana (2017)	3.1402	1.3179	1.0041	0.4547	0.0592	0.0522	1.5835	0.5149	0.81		3.1369	1.3048	0.9901	0.47926	0.056	0.052288	1.5996	0.51427	0.81548		0.0033	0.0131	0.014	-0.02456	0.0032	-8.8e-05	-0.0161	0.00073	-0.00548
Chionomys nivalis	Cuenca-Bescós, et al (2008)	3.0081	1.091	0.8157	0.6945	0.0952	0.0729	1.473	0.3994	0.6921		3.0121	1.084	0.8017	-	0.097731	0.081003	1.4957	0.4094	0.67112		-0.004	0.007	0.014	-	-0.002531	-0.008103	-0.0227	-0.0104	0.02088
Stenocranius gregalis	Chaline (1972)	2.6716	0.9238	0.6801	0.209	0.053	0.0561	1.4474	0.3928	0.5433		2.6628	0.91511	0.6681	0.20174	0.049198	0.04073	1.4653	0.37598	0.54309		0.0088	0.00869	0.012	0.00726	0.003802	0.01537	-0.0179	0.01702	-9e-05
Microtus agrestis	Luzi et al. (2016)	2.8276	1.0309	0.8653	0.2918	0.0502	0.0707	1.4945	0.4146	0.6252		2.8201	1.0229	0.85165	0.30031	0.03819	0.059875	1.5011	0.42247	0.60387		0.0075	0.008	0.01365	-0.00851	0.01201	0.010825	-0.0066	-0.00747	0.02113
Microtus arvalis	Luzi (2018)	2.5718	0.9567	0.7721	0.3824	0.0502	0.0651	1.3558	0.4388	0.5215		2.5639	0.94822	0.7605	0.38001	0.041034	0.055757	1.363	0.42423	0.52196		0.0079	0.00848	0.0116	0.00239	0.009166	0.009343	-0.0072	0.01477	-0.00096
Alexandromys oeconomus	Nadachowski (1991)	2.9033	1.0466	0.7677	0.5362	0.3145	0.0895	1.3832	0.4664	0.5803		2.8975	1.0219	0.7094	-	0.3195	0.082711	1.4004	0.46357	0.55532		0.0058	0.0247	0.0583	-	-0.005	0.006789	-0.0172	0.00243	0.02468
Terricola duodecimcostatus	Abbassi & Brunete-Lecomte (2018)	2.7325	1.0253	0.8199	0.4978	0.1308	0.2501	1.3422	0.5659	0.475		2.7225	1.0131	0.80867	0.47681	0.12118	0.25369	1.345	0.55186	0.45327		0.01	0.0122	0.01123	0.02099	0.00962	-0.00359	-0.0028	0.01414	0.02173
Terricola lusitanicus	Cuenca-Bescós & García Pimienta. (2012)	2.239	0.8026	0.7261	0.2593	0.0796	0.2399	1.1181	0.4258	0.39		2.2824	0.7945	0.71992	0.23841	0.0699	0.23815	1.1322	0.4327	0.36701		-0.0434	0.0081	0.00618	0.02089	0.0097	0.00175	-0.0141	-0.0067	0.02299
Terricola pyrenaicus	Brunete-Lecomte (1995)	2.6412	0.9207	0.7564	0.3839	0.0898	0.2125	1.2661	0.4814	0.4488		2.6095	0.91133	0.74691	0.38339	0.08264	0.20282	1.2497	0.47698	0.4299		0.0317	0.00937	0.00949	0.00051	0.00716	0.00968	0.0164	0.00402	0.0191
Iberomys cabrerae	Marco et al. (2019)	3.7141	1.5283	1.205	0.4667	0.069	0.0943	1.7326	0.5876	0.9423		3.7135	1.5153	1.1859	0.50197	0.061167	0.077856	1.7433	0.57964	0.94253		0.0006	0.013	0.0191	-0.03527	0.007833	0.016444	-0.0107	0.00836	-0.00053
Chionomys nivalis	Nadachowski (1991)	3.2107	1.1899	0.9113	0.5068	0.1112	0.1444	1.4464	0.527	0.6629		3.1849	1.1686	0.83275	-	0.1023	0.13084	1.459	0.5264	0.64579		0.0258	0.0213	0.07855	-	0.0089	0.01356	-0.0126	0.0006	0.01721
Stenocranius gregalis	Danukalova et al. (2016)	2.4753	0.8661	0.6654	0.2404	0.0825	0.0775	1.311	0.4047	0.4962		2.4774	0.85093	0.65213	0.24445	0.075893	0.064669	1.3215	0.40446	0.48331		-0.0021	0.01517	0.01327	-0.00405	0.006607	0.012831	-0.0105	0.00054	0.01269
Microtus agrestis	Luzi (2018)	2.946	1.0476	0.8227	0.2693	0.0177	0.0429	1.5158	0.3976	0.6528		2.9318	1.0311	0.80534	0.31287	0.0093052	0.029426	1.5183	0.38238	0.65173		0.0142	0.0165	0.01736	-0.04357	0.0083948	0.013474	-0.0025	0.01562	0.00127
Microtus arvalis	Luzi et al. (2019)	2.8978	1.0357	0.861	0.3536	0.053	0.0737	1.535	0.462	0.5909		2.8966	1.0183	0.84993	0.34289	0.039282	0.058929	1.5521	0.44729	0.58182		0.0012	0.0174	0.01107	0.01071	0.013718	0.014771	-0.0171	0.01471	0.00918
Alexandromys oeconomus	Berto et al. (2021)	2.6051	0.9095	0.666	0.518	0.2416	0.0475	1.2601	0.3578	0.5542		2.6004	0.89375	0.645654	0.51467	0.23172	0.038259	1.2671	0.37242	0.52486		0.0047	0.01575	0.020346	0.00333	0.00988	0.009241	-0.007	-0.01442	0.02914
Terricola duodecimcostatus	Brunete-Lecomte (1995)	2.9704	1.0201	0.8619	0.5303	0.0652	0.3284	1.4262	0.574	0.4488		2.9585	1.0032	0.83989	0.51643	0.053563	0.31681	1.4023	0.54527	0.43683		0.0119	0.0169	0.02201	0.01387	0.011637	0.01159	0.0239	0.02873	0.01217
Terricola lusitanicus	Laplana et al. (2006)	2.519	0.8382	0.7392	0.151	0.0375	0.2033	1.4202	0.4625	0.3821		2.5108	0.8286	0.73555	0.14661	0.032263	0.20058	1.3943	0.43076	0.42317		0.0082	0.0096	0.00365	0.00439	0.005237	0.00272	0.0259	0.03224	-0.04117
Terricola pyrenaicus	Escudé et al. (2013)	2.6122	0.9895	0.8295	0.3659	0.0834	0.3272	1.3434	0.5513	0.4776		2.607	0.9728	0.81247	0.35221	0.074678	0.31752	1.3415	0.57816	0.45964		0.0052	0.0167	0.01703	0.01369	0.008722	0.00968	0.0019	-0.02716	0.01836
																"Esquemas" mean error						0.0109056	0.0134422	0.019602	0.0118883	0.00795099	0.00942628	0.01295	0.0122256	0.0109022
"Recortes"		Program measuers										Manual measures										Difference (Program-Manual)
Species	Origin of the images	L	W	e	d	b	c	a	La	Li		L	W	e	d	b	c	a	La	Li		L	W	e	d	b	c	a	La	Li
Iberomys cabrerae	Sesé (2011)	3.6156	1.279	1.1409	0.5893	0.025	0.0354	1.887	0.4323	0.8487		3.61	1.2575	1.1297	0.56071	0.01625	0.024666	1.8835	0.41076	0.83537		0.0056	0.0215	0.0112	0.02859	0.00875	0.010734	0.0035	0.02124	0.01363
Chionomys nivalis	Sesé (2009)	2.6172	1.0839	0.8083	0.5376	0.2242	0.041	1.1015	0.4878	0.6125		2.6036	1.0697	0.77765	-	0.21928	0.032493	1.0896	0.48994	0.59783		0.0136	0.0142	0.03065	-	0.00492	0.008507	0.0119	-0.00194	0.01417
Alexandromys oeconomus	Sesé (2009)	2.8251	1.1082	0.7818	0.5351	0.1709	0.015	1.3002	0.4075	0.7021		2.8107	1.0914	0.76557	-	0.16685	0.0098518	1.2994	0.40099	0.68605		0.0144	0.0168	0.01623	-	0.00405	0.0051482	0.0008	0.00701	0.01605
Terricola duodecimcostatus	Sesé et al. (2016)	2.7235	0.8928	0.6516	0.259	0.1215	0.2062	1.3656	0.4471	0.464		2.7144	0.87619	0.63017	0.24539	0.11359	0.19321	1.3678	0.44194	0.44155		0.0091	0.01661	0.02143	0.01361	0.00791	0.01299	-0.0022	0.00506	0.02245
Terricola lusitanicus	Sesé (2014)	2.5458	0.8191	0.7073	0.2673	0.0344	0.2246	1.3618	0.4651	0.3841		2.5555	0.80438	0.69333	0.26377	0.023168	0.22567	1.3587	0.45826	0.3869		-0.0097	0.01472	0.01397	0.00353	0.011232	-0.00107	0.0031	0.00674	-0.0029
Terricola pyrenaicus	López-García (2008)	3.0628	1.1428	0.9158	0.4695	0.0466	0.1886	1.5393	0.5579	0.585		3.0445	1.1253	0.90077	0.46074	0.038823	0.18208	1.5293	0.63589	0.58691		0.0183	0.0175	0.01503	0.00876	0.007777	0.00652	0.01	-0.00189	0.01709
Iberomys cabrerae	Sesé et al. (2011b)	3.267	1.2683	0.8613	0.567	0.1126	0.0707	1.475	0.4674	0.8018		3.2503	1.2434	0.84672	-	0.11587	0.066466	1.4883	0.43435	0.76253		0.0167	0.0249	0.01458	-	-0.00327	0.004234	-0.0133	0.04121	0.00281
Chionomys nivalis	Sesé (2009)	3.1929	1.0761	0.8111	0.4172	0.0742	0.0224	1.5844	0.4316	0.6449		3.1814	1.0569	0.74986	-	0.076057	0.017511	1.585	0.41274	0.62808		0.0115	0.0192	0.06124	-	-0.001857	0.004889	-0.0006	0.01628	0.00748
Alexandromys oeconomus	Sesé (2009)	2.9235	1.0955	0.7148	0.4831	0.2451	0.0471	1.3962	0.4521	0.6447		2.9163	1.0807	0.68116	-	0.27671	0.049032	1.4103	0.44726	0.6437		0.0072	0.0148	0.03364	-	-0.03161	-0.001932	-0.0141	0.01094	0.00888
Terricola duodecimcostatus	Sesé (2011)	2.9838	0.948	0.9	0.5032	0.0783	0.2799	1.5466	0.5127	0.4443		2.9682	0.93194	0.87743	0.49471	0.073502	0.26847	1.535	0.5273	0.43351		0.0156	0.01606	0.02257	0.00849	0.004798	0.01143	0.0116	0.03078	0.00645
Terricola lusitanicus	Sesé (2017)	2.6085	0.8451	0.7548	0.2797	0.0559	0.2062	1.3274	0.4467	0.4184		2.5971	0.82505	0.73525	0.23179	0.045324	0.19379	1.3289	0.43909	0.4016		0.0114	0.02005	0.01955	0.04791	0.010576	0.01241	-0.0015	0.0465	0.00256
Terricola pyrenaicus	El Mirón cave, level 130, x10A, z:30-47	2.5721	0.9988	0.8386	0.1828	0.0224	0.14	1.2672	0.537	0.466		2.5731	0.98406	0.82937	0.16701	0.013884	0.13596	1.2716	0.53795	0.45164		-0.001	0.01474	0.00923	0.01579	0.008516	0.00404	-0.0044	0.04519	0.00763
																"Recortes" mean error						0.011175	0.01759	0.0224433	0.0105567	0.00877217	0.00699202	0.00641667	0.00657417	0.0121908
																Total mean error						0.0110133	0.0151013	0.0207385	0.0113557	0.010634	0.00917541	0.0103367	0.03	0.0104967
