# Supplementary material for: Informatic application to characterise and identify small mammal species: Arvicolinae (Cricetidae, Rodentia, Mammalia)
Source: Ecol Evol. 2024 Sep 18;14(9):e70064. doi: 10.1002/ece3.70064 (PMC11410883; doi:10.1002/ece3.70064)
Supplement: Supplementary file 3 — Appendix S3. [file ECE3-14-e70064-s001.xlsx]

## Sheet: S.3
Appendix S3. Comparison of the measurements taken by the program and manually																							L	W	e	d	b	c	a	La	Li
Sample: Iberomys cabrarae (name in data base: laplana-thesis2-cabrerae-4_esc)
Parameters	L	W	e	d	b	c	a	La	Li
1º measure	3.1369	1.3048	0.9901	0.47926	0.056	0.052288	1.5996	0.51427	0.81548
2º measure	3.126	1.3062	0.99608	0.5	0.058829	0.044449	1.6255	0.50358	0.8153
3º measure	3.126	1.2948	0.98801	0.47478	0.045627	0.038709	1.6251	0.50747	0.80614
4º measure	3.14	1.3027	0.98916	0.47593	0.045627	0.034353	1.6323	0.49972	0.80432
5º measure	3.126	1.2941	0.98919	0.47569	0.054621	0.042622	1.6281	0.49245	0.80754
6º measure	3.1317	1.2984	0.99058	0.4496	0.049849	0.04596	1.597	0.51079	0.81022
7º measure	3.1367	1.3084	0.99512	0.44308	0.052979	0.048805	1.5866	0.512	0.80357
8º measure	3.1403	1.3084	0.9917	0.46289	0.05605	0.043208	1.5938	0.50339	0.80357
9º measure	3.1264	1.3015	0.9974	0.45275	0.058851	0.049849	1.5831	0.5039	0.81148
10º measure	3.1292	1.312	0.99172	0.44129	0.054772	0.043208	1.5879	0.50005	0.81255
11º measure	3.1326	1.3027	0.9974	0.44621	0.0498454	0.044327	1.5942	0.512	0.81148
12º measure	3.1347	1.3069	0.99967	0.44939	0.059178	0.0507	1.5883	0.51492	0.80913
13º measure	3.1309	1.3104	0.9974	0.4445	0.053823	0.053342	1.5839	0.50721	0.81364
14º measure	3.1334	1.3034	0.99608	0.44295	0.048855	0.04899	1.5925	0.50774	0.81309
15º measure	3.1361	1.3066	0.99262	0.45947	0.0568881	0.04899	1.5887	0.50747	0.814
16º measure	3.1395	1.3085	0.99384	0.44813	0.059724	0.046633	1.5925	0.51167	0.81093
17º measure	3.1363	1.3058	0.99031	0.45145	0.057576	0.046348	1.586	0.50774	0.80853
18º measure	3.139	1.3156	0.99146	0.44813	0.0507	0.04899	1.5895	0.51234	0.812
19º measure	3.1391	1.3127	0.99815	0.43562	0.052198	0.053412	1.5887	0.5082	0.81203
20º measure	3.138	1.316	1.0021	0.4467	0.0497	0.050892	1.5866	0.51329	0.8107
Program measures	3.14	1.3179	1.0041	0.4547	0.0592	0.0522	1.5835	0.5149	0.81
Maximum differences	0.014	0.024	0.016	0.0453	0.013	0.018	0.049	0.02245	0.006
Minimum differences	0	0.002	0.002	0.004	0	0.001	0	2e-05	0
